# Supplementary material for: Identification and validation of biomarkers based on cellular senescence in mild cognitive impairment
Source: Front Aging Neurosci. 2023 Apr 28;15:1139789. doi: 10.3389/fnagi.2023.1139789 (PMC10176455; doi:10.3389/fnagi.2023.1139789)
Supplement: Supplementary file 1 [file Data_Sheet_1.xlsx]

## Sheet: supplement material
ID	BMI	group	gender	age	educational_level	MMSE	MoCA	HBP	DM	CAD	ASA
1	24.7676	non-MCI	female	66	12	28	27	1	0	0	Ⅱ
2	24.5675	non-MCI	male	64	9	30	22	0	0	1	Ⅲ
3	26.9388	non-MCI	male	70	5	28	26	1	0	0	Ⅱ
4	26.1224	non-MCI	female	73	9	29	25	1	0	0	Ⅱ
5	24.1115	non-MCI	male	62	9	29	25	0	0	0	Ⅱ
6	23.1481	non-MCI	male	69	15	29	27	0	0	0	Ⅱ
7	25.8264	non-MCI	male	65	15	30	25	1	1	0	Ⅱ
8	26.3702	non-MCI	female	70	12	29	21	1	0	0	Ⅱ
9	23.4375	non-MCI	female	66	12	29	26	0	0	0	Ⅱ
10	28.0404	non-MCI	female	63	12	29	22	0	0	0	Ⅱ
11	27.6817	non-MCI	male	75	12	26	25	0	0	0	Ⅱ
12	21.6713	non-MCI	male	78	12	28	27	1	0	1	Ⅲ
13	32.7449	non-MCI	female	78	6	28	24	1	1	0	Ⅲ
14	26.079	non-MCI	female	71	9	27	23	1	0	0	Ⅲ
15	23.5036	MCI	male	67	12	25	23	1	0	0	Ⅱ
16	27.3438	MCI	female	68	9	24	23	1	0	0	Ⅱ
17	24.4546	MCI	female	74	6	26	16	1	0	0	Ⅱ
18	27.3438	MCI	female	67	5	23	22	0	0	0	Ⅱ
19	24.1588	MCI	male	73	9	27	22	1	1	1	Ⅲ
20	31.245	MCI	female	68	9	25	20	0	0	0	Ⅱ
21	28.8415	MCI	female	70	4	25	20	0	0	0	Ⅱ
22	29.4118	MCI	male	66	12	26	17	0	1	0	Ⅱ
23	24.4193	MCI	male	71	0	19	15	1	0	1	Ⅲ
24	24.3141	MCI	female	68	0	22	16	0	0	1	Ⅲ
25	29.1749	MCI	female	62	3	24	20	1	1	0	Ⅲ
26	27.7447	MCI	male	67	9	24	18	1	0	0	Ⅱ
27	27.3982	MCI	male	62	8	22	20	1	1	0	Ⅲ
28	21.1621	MCI	male	66	5	23	15	1	0	0	Ⅱ
								0	yes
								1	no
